# Supplementary material for: Identification of Potential Citrate Metabolism Pathways in Carnobacterium maltaromaticum
Source: Microorganisms. 2021 Oct 18;9(10):2169. doi: 10.3390/microorganisms9102169 (PMC8537297; doi:10.3390/microorganisms9102169)
Supplement: Supplementary file 1 [file microorganisms-09-02169-s001.zip]

Archive with 1 entries (1 files):
- microorganisms-1415841 suppl final OK.pdf
